# Supplementary material for: Mitochondrial Integrity and Kynurenine Pathway Enzyme Dynamics in the Hippocampus of Rats with Scopolamine-Induced Cognitive Deficits
Source: Int J Mol Sci. 2025 Oct 11;26(20):9883. doi: 10.3390/ijms26209883 (PMC12563731; doi:10.3390/ijms26209883)
Supplement: Supplementary file 1 [file ijms-26-09883-s001.zip]

Archive with 1 entries (1 files):
- ijms-3817532-supplementary.pdf
